# Supplementary material for: Erythromycin resistance of clinical Campylobacter jejuni and Campylobacter coli in Shanghai, China
Source: Front Microbiol. 2023 May 16;14:1145581. doi: 10.3389/fmicb.2023.1145581 (PMC10229067; doi:10.3389/fmicb.2023.1145581)
Supplement: Supplementary file 2 [file Table_2.XLSX]

## Sheet: Isolates
Supplementary Table 2. Campylobacter strains detected in this study.
Isolates	Species	Location	Host	Source	MLST ST	MLST CC	aspA	glnA	gltA	glyA	pgm	tkt	uncA	Erythromycin resistance
SH12005	C. coli	Shanghai	Human	stool	11684	ST-828 complex	33	39	30	82	112	43	139	R
SH12015	C. coli	Shanghai	Human	stool	11698	ST-828 complex	33	807	30	82	113	43	17	R
SH13005	C. coli	Shanghai	Human	stool	860	ST-828 complex	33	39	30	79	113	47	17	R
SH14021	C. coli	Shanghai	Human	stool	10873	Unassigned	33	284	30	79	113	47	17	R
SH14028	C. coli	Shanghai	Human	stool	6184	ST-828 complex	32	39	30	82	113	43	17	R
SH14045	C. jejuni	Shanghai	Human	stool	354	ST-354 complex	8	10	2	2	11	12	6	R
SH14067	C. coli	Shanghai	Human	stool	1107	ST-828 complex	33	38	30	82	104	44	36	R
SH15007	C. jejuni	Shanghai	Human	stool	403	ST-403 complex	10	27	16	19	10	5	7	R
SH15068	C. coli	Shanghai	Human	stool	872	ST-828 complex	33	39	30	82	113	44	17	R
SH15069	C. coli	Shanghai	Human	stool	1055	ST-828 complex	33	39	30	82	104	47	17	R
SH15070	C. coli	Shanghai	Human	stool	3753	ST-828 complex	33	176	30	82	104	43	17	R
SH15074	C. coli	Shanghai	Human	stool	860	ST-828 complex	33	39	30	79	113	47	17	R
SH15075	C. coli	Shanghai	Human	stool	860	ST-828 complex	33	39	30	79	113	47	17	R
SH15078	C. jejuni	Shanghai	Human	stool	8976	ST-403 complex	4	27	16	19	10	5	7	R
SH15083	C. jejuni	Shanghai	Human	stool	7280	Unassigned	406	114	2	2	2	3	147	R
SH16026	C. coli	Shanghai	Human	stool	11686	Unassigned	33	38	473	82	104	35	36	R
SH16086	C. coli	Shanghai	Human	stool	11699	ST-828 complex	33	39	686	82	104	44	17	R
SH16094	C. coli	Shanghai	Human	stool	9440	Unassigned	33	39	30	79	112	64	139	R
SH16113	C. coli	Shanghai	Human	stool	6074	ST-828 complex	33	38	30	79	104	332	17	R
SH17008	C. coli	Shanghai	Human	stool	1586	ST-828 complex	33	176	30	82	113	43	17	R
SH17047	C. coli	Shanghai	Human	stool	10701	ST-828 complex	33	39	30	79	104	43	139	R
SH17048	C. coli	Shanghai	Human	stool	860	ST-828 complex	33	39	30	79	113	47	17	R
SH17051	C. coli	Shanghai	Human	stool	8093	ST-828 complex	33	38	507	82	104	43	17	R
SH17052	C. coli	Shanghai	Human	stool	1145	ST-828 complex	33	39	30	82	104	44	17	R
SH17077	C. coli	Shanghai	Human	stool	830	ST-828 complex	33	39	30	79	104	47	17	R
SH17078	C. jejuni	Shanghai	Human	stool	2328	Unassigned	8	2	2	212	153	253	147	R
SH17114	C. coli	Shanghai	Human	stool	830	ST-828 complex	33	39	30	79	104	47	17	R
SH17117	C. coli	Shanghai	Human	stool	1145	ST-828 complex	33	39	30	82	104	44	17	R
SH17118	C. coli	Shanghai	Human	stool	1145	ST-828 complex	33	39	30	82	104	44	17	R
SH17145	C. jejuni	Shanghai	Human	stool	8976	ST-403 complex	4	27	16	19	10	5	7	R
SH17158	C. coli	Shanghai	Human	stool	3753	ST-828 complex	33	176	30	82	104	43	17	R
SH17166	C. coli	Shanghai	Human	stool	1145	ST-828 complex	33	39	30	82	104	44	17	R
SH17191	C. coli	Shanghai	Human	stool	825	ST-828 complex	33	39	30	82	113	47	17	R
SH17195	C. jejuni	Shanghai	Human	stool	8003	ST-403 complex	10	592	59	19	10	5	7	R
SH18008	C. coli	Shanghai	Human	stool	860	ST-828 complex	33	39	30	79	113	47	17	R
SH18011	C. coli	Shanghai	Human	stool	1104	ST-828 complex	33	39	30	82	104	85	68	R
SH18017	C. jejuni	Shanghai	Human	stool	8003	ST-403 complex	10	592	59	19	10	5	7	R
SH18021	C. coli	Shanghai	Human	stool	11701	ST-828 complex	33	808	30	82	113	43	17	R
SH18027	C. coli	Shanghai	Human	stool	1055	ST-828 complex	33	39	30	82	104	47	17	R
SH18042	C. jejuni	Shanghai	Human	stool	11687	Unassigned	8	2	2	212	350	253	147	R
SH18059	C. jejuni	Shanghai	Human	stool	760	ST-21 complex	2	1	52	3	2	100	5	R
SH18060	C. jejuni	Shanghai	Human	stool	760	ST-21 complex	2	1	52	3	2	100	5	R
SH18062	C. coli	Shanghai	Human	stool	1625	ST-828 complex	33	39	30	82	104	47	139	R
SH18063	C. coli	Shanghai	Human	stool	902	ST-828 complex	33	39	30	79	104	43	17	R
SH18084	C. jejuni	Shanghai	Human	stool	10448	Unassigned	181	53	2	53	312	762	3	R
SH18136	C. coli	Shanghai	Human	stool	10728	ST-828 complex	33	764	30	82	113	56	17	R
SH18141	C. coli	Shanghai	Human	stool	872	ST-828 complex	33	39	30	82	113	44	17	R
SH18163	C. coli	Shanghai	Human	stool	872	ST-828 complex	33	39	30	82	113	44	17	R
SH18178	C. coli	Shanghai	Human	stool	11688	Unassigned	33	38	30	82	113	35	68	R
SH18214	C. coli	Shanghai	Human	stool	1145	ST-828 complex	33	39	30	82	104	44	17	R
SH18219	C. jejuni	Shanghai	Human	stool	11689	Unassigned	8	364	80	470	470	772	533	R
SH18230	C. coli	Shanghai	Human	stool	1145	ST-828 complex	33	39	30	82	104	44	17	R
SH19014	C. coli	Shanghai	Human	stool	1556	ST-828 complex	33	38	30	82	104	43	36	R
SH19024	C. jejuni	Shanghai	Human	stool	10747	ST-1034 complex	2	61	21	64	10	25	35	R
SH19029	C. coli	Shanghai	Human	stool	825	ST-828 complex	33	39	30	82	113	47	17	R
SH19032	C. coli	Shanghai	Human	stool	828	ST-828 complex	33	39	30	82	104	43	17	R
SH19056	C. coli	Shanghai	Human	stool	854	ST-828 complex	33	38	30	82	104	43	17	R
SH19076	C. coli	Shanghai	Human	stool	872	ST-828 complex	33	39	30	82	113	44	17	R
SH19087	C. jejuni	Shanghai	Human	stool	11691	Unassigned	22	490	292	26	127	24	412	R
SH19133	C. coli	Shanghai	Human	stool	9034	Unassigned	32	39	30	82	113	47	139	R
SH19135	C. coli	Shanghai	Human	stool	860	ST-828 complex	33	39	30	79	113	47	17	R
SH19140	C. coli	Shanghai	Human	stool	11694	Unassigned	33	38	44	79	113	43	36	R
SH19142	C. coli	Shanghai	Human	stool	5511	ST-828 complex	33	39	30	82	113	47	139	R
SH19151	C. jejuni	Shanghai	Human	stool	11702	ST-443 complex	7	809	2	15	11	3	12	R
SH19153	C. coli	Shanghai	Human	stool	3753	ST-828 complex	33	176	30	82	104	43	17	R
SH19156	C. coli	Shanghai	Human	stool	1145	ST-828 complex	33	39	30	82	104	44	17	R
SH19175	C. coli	Shanghai	Human	stool	5511	ST-828 complex	33	39	30	82	113	47	139	R
SH19414	C. coli	Shanghai	Human	stool	9627	ST-828 complex	33	39	30	82	113	43	139	R
SH19447	C. coli	Shanghai	Human	stool	872	ST-828 complex	33	39	30	82	113	44	17	R
SH19462	C. coli	Shanghai	Human	stool	1145	ST-828 complex	33	39	30	82	104	44	17	R
SH19463	C. coli	Shanghai	Human	stool	3753	ST-828 complex	33	176	30	82	104	43	17	R
SH19493	C. coli	Shanghai	Human	stool	10063	ST-828 complex	33	42	30	82	113	35	17	R
SH19495	C. coli	Shanghai	Human	stool	11695	Unassigned	33	38	30	82	112	47	139	R
SH19500	C. coli	Shanghai	Human	stool	872	ST-828 complex	33	39	30	82	113	44	17	R
SH19517	C. coli	Shanghai	Human	stool	1055	ST-828 complex	33	39	30	82	104	47	17	R
SH19519	C. coli	Shanghai	Human	stool	872	ST-828 complex	33	39	30	82	113	44	17	R
SH17016	C. jejuni	Shanghai	Human	stool	51	ST-443 complex	7	17	2	15	23	3	12	S
SH17017	C. jejuni	Shanghai	Human	stool	1953	ST-353 complex	7	17	2	2	86	3	1	S
SH17018	C. jejuni	Shanghai	Human	stool	760	ST-21 complex	2	1	52	3	2	100	5	S
SH17019	C. coli	Shanghai	Human	stool	1055	ST-828 complex	33	39	30	82	104	47	17	S
SH17021	C. jejuni	Shanghai	Human	stool	760	ST-21 complex	2	1	52	3	2	100	5	S
SH17043	C. jejuni	Shanghai	Human	stool	464	ST-464 complex	24	2	2	2	10	3	1	S
SH17106	C. jejuni	Shanghai	Human	stool	305	ST-574 complex	9	53	2	10	11	3	3	S
SH17108	C. jejuni	Shanghai	Human	stool	7469	ST-464 complex	24	526	2	2	10	3	1	S
SH17112	C. jejuni	Shanghai	Human	stool	45	ST-45 complex	4	7	10	4	1	7	1	S
SH17113	C. jejuni	Shanghai	Human	stool	2132	ST-353 complex	7	2	5	2	2	3	6	S
SH17115	C. coli	Shanghai	Human	stool	1586	ST-828 complex	33	176	30	82	113	43	17	S
SH17157	C. jejuni	Shanghai	Human	stool	2921	ST-607 complex	166	2	1	10	11	3	1	S
SH17160	C. jejuni	Shanghai	Human	stool	50	ST-21 complex	2	1	12	3	2	1	5	S
SH17163	C. jejuni	Shanghai	Human	stool	760	ST-21 complex	2	1	52	3	2	100	5	S
SH18058	C. jejuni	Shanghai	Human	stool	220	ST-179 complex	1	6	29	2	40	32	3	S
SH18061	C. jejuni	Shanghai	Human	stool	1953	ST-353 complex	7	17	2	2	86	3	1	S
SH18064	C. jejuni	Shanghai	Human	stool	22	ST-22 complex	1	3	6	4	3	3	3	S
SH18070	C. jejuni	Shanghai	Human	stool	760	ST-21 complex	2	1	52	3	2	100	5	S
SH18071	C. coli	Shanghai	Human	stool	8733	ST-828 complex	33	39	30	544	113	35	17	S
SH18073	C. jejuni	Shanghai	Human	stool	298	ST-21 complex	9	1	12	3	2	1	5	S
SH18078	C. jejuni	Shanghai	Human	stool	918	ST-48 complex	2	4	1	4	19	1	5	S
SH18079	C. jejuni	Shanghai	Human	stool	4062	ST-21 complex	2	27	1	4	19	1	5	S
SH18080	C. jejuni	Shanghai	Human	stool	824	ST-257 complex	9	2	2	2	11	5	6	S
SH18082	C. jejuni	Shanghai	Human	stool	257	ST-257 complex	9	2	4	62	4	5	6	S
SH18089	C. jejuni	Shanghai	Human	stool	3456	ST-45 complex	4	7	12	4	1	7	1	S
SH18093	C. jejuni	Shanghai	Human	stool	22	ST-22 complex	1	3	6	4	3	3	3	S
SH18098	C. jejuni	Shanghai	Human	stool	137	ST-45 complex	4	7	10	4	42	7	1	S
SH18119	C. jejuni	Shanghai	Human	stool	653	ST-354 complex	9	17	2	2	11	12	6	S
SH18121	C. jejuni	Shanghai	Human	stool	464	ST-464 complex	24	2	2	2	10	3	1	S
SH18122	C. coli	Shanghai	Human	stool	829	ST-828 complex	33	39	30	82	113	43	17	S
SH18123	C. jejuni	Shanghai	Human	stool	464	ST-464 complex	24	2	2	2	10	3	1	S
SH18125	C. jejuni	Shanghai	Human	stool	7268	ST-464 complex	7	2	358	2	188	3	1	S
SH18154	C. jejuni	Shanghai	Human	stool	137	ST-45 complex	4	7	10	4	42	7	1	S
SH18161	C. jejuni	Shanghai	Human	stool	2145	ST-574 complex	9	53	5	10	2	3	3	S
SH18164	C. jejuni	Shanghai	Human	stool	583	ST-45 complex	4	7	10	4	42	51	1	S
SH18120	C. jejuni	Shanghai	Human	stool	4263	ST-52 complex	14	21	2	10	23	3	6	S
SH18157	C. coli	Shanghai	Human	stool	1121	ST-1150 complex	103	110	30	140	188	164	79	S
SH18007	C. coli	Shanghai	Human	stool	827	ST-828 complex	33	39	30	82	104	56	17	S
SH18009	C. coli	Shanghai	Human	stool	828	ST-828 complex	33	39	30	82	104	43	17	S
SH18109	C. coli	Shanghai	Human	stool	872	ST-828 complex	33	39	30	82	113	44	17	S
SH19015	C. coli	Shanghai	Human	stool	827	ST-828 complex	33	39	30	82	104	56	17	S
ST	Sequence Type
CC	Clonal complex
R	Resistant
S	Sensitive
