# Supplementary material for: Erythromycin resistance of clinical Campylobacter jejuni and Campylobacter coli in Shanghai, China
Source: Front Microbiol. 2023 May 16;14:1145581. doi: 10.3389/fmicb.2023.1145581 (PMC10229067; doi:10.3389/fmicb.2023.1145581)
Supplement: Supplementary file 3 [file Table_3.xlsx]

## Sheet: Isolates
	Supplementary Table 3. All Campylobacter isolates carring erm(B) recoverd in this study, reported previously and deposited in National Database of Antibiotic Resistant Organisms.
Number	Isolates	Species	Location	Source	MLST ST	MLST CC	Reference
1	ZJ2013CCHD50	C. coli	China: Zhejiang Province	Chicken fecal material	7468	ST-828 complex	National Database of Antibiotic Resistant Organisms
2	ICDCCC-SHCCH11C314	C. coli	China:Shanghai	chicken feces	860	ST-828 complex
3	SH-CCD12C136	C. coli	China: Shanghai	Diarrheal patient stool	1145	ST-828 complex
4	SH-CCH11C605	C. coli	China: Shanghai	chicken feces	6322	Unassigned
5	SH-CCH11C311	C. coli	China: Shanghai	chicken feces	1121	ST-1150 complex
6	SH-CCH11C390	C. coli	China: Shanghai	chicken feces	6322	Unassigned
7	SH-CCH11C334	C. coli	China: Shanghai	chicken feces	860	ST-828 complex
8	SH-CCF11C627	C. coli	China: Shanghai	Chicken gizzard	6322	Unassigned
9	SH-CCD11C671	C. coli	China: Shanghai	stool	872	ST-828 complex
10	SH-CCHF12C088	C. coli	China: Shanghai	Chicken meat	1145	ST-828 complex
11	SH-CCD12C100	C. coli	China: Shanghai	stool	1145	ST-828 complex
12	HN-CCD07046	C. coli	China		5517	ST-828 complex
13	PNUSAC008367	C. coli	USA		10695	ST-1150 complex
14	BC	C. jejuni	China: Guangzhou	cecum	new16	Unassigned
15	PNUSAC002150	C. jejuni	USA		2274	Unassigned
16	PNUSAC002072	C. jejuni	USA	stool	9968	Unassigned
17	2017D-0044	C. coli	USA		828	ST-828 complex
18	PNUSAC004874	C. jejuni	USA	stool	9675	Unassigned
19	2016AY-0580	C. jejuni	USA		10429	ST-661 complex
20	SP17-196	C. jejuni	USA: Seattle, WA	stool	10362	Unassigned
21	770110	C. coli	United Kingdom: United Kingdom	human	1586	ST-828 complex
22	673549	C. coli	United Kingdom: United Kingdom	human	10872	ST-828 complex
23	335452	C. jejuni	United Kingdom: United Kingdom	human	new25	Unassigned
24	339476	C. jejuni	United Kingdom: United Kingdom	human	new25	Unassigned
25	PNUSAC010688	C. jejuni	USA		9247	ST-353 complex
26	482159	C. jejuni	United Kingdom: United Kingdom	human	new28	Unassigned
27	473890	C. jejuni	United Kingdom: United Kingdom	human	new28	Unassigned
28	252367	C. coli	United Kingdom: United Kingdom	other	1586	ST-828 complex
29	238436	C. jejuni	United Kingdom: United Kingdom	human	7182	Unassigned
30	227121	C. coli	United Kingdom: United Kingdom	human	1586	ST-828 complex
31	370892	C. coli	United Kingdom: United Kingdom	other	1586	ST-828 complex
32	16SHKX65C	C. coli	China: Shanghai	cecum	1055	ST-828 complex
33	PNUSAC015333	C. coli	USA		1666	ST-828 complex
34	PNUSAC015987	C. coli	USA		new37	Unassigned
35	PNUSAC016173	C. coli	USA		830	ST-828 complex
36	PNUSAC016444	C. coli	USA		830	ST-828 complex
37	18QD2YX13C	C. coli	China: Shandong	cecal sample from slaughterhouse	825	ST-828 complex
38	18QD2YX27C	C. coli	China: Shandong	cecal sample from slaughterhouse	825	ST-828 complex
39	18QD2YX32C	C. coli	China: Shandong	cecal sample from slaughterhouse	825	ST-828 complex
40	18QD2YX23C	C. coli	China: Shandong	cecal sample from slaughterhouse	825	ST-828 complex
41	18QD2YX31C	C. coli	China: Shandong	cecal sample from slaughterhouse	825	ST-828 complex
42	18QD2YX29C	C. coli	China: Shandong	cecal sample from slaughterhouse	825	ST-828 complex
43		C. jejuni	Australia: WA	feces	9968	Unassigned
44	WL32	C. coli	China:Jinhua	excrement	825	ST-828 complex
45	WL35	C. coli	China:Jinhua	excrement	872	ST-828 complex
46	WL33	C. coli	China:Jinhua	excrement	872	ST-828 complex
47	WL29	C. coli	China:Jinhua	excrement	1586	ST-828 complex
48	WL22	C. coli	China:Jinhua	excrement	872	ST-828 complex
49	WL20	C. coli	China:Jinhua	excrement	872	ST-828 complex
50	WL18	C. coli	China:Jinhua	excrement	872	ST-828 complex
51	WL24	C. coli	China:Jinhua	excrement	872	ST-828 complex
52	18V1065H1	C. coli	Australia: VIC	feces	10161	ST-828 complex
53	gong.3	C. coli	China:Jinhua	feces	872	ST-828 complex
54	CC19CH074	C. coli	China:Hunan	anal swab	825	ST-828 complex
55	CC19CH075	C. coli	China:Hunan	anal swab	825	ST-828 complex
56	CC19CH076	C. coli	China:Hunan	anal swab	825	ST-828 complex
57	2019_0773	C. coli	France	stools	860	ST-828 complex
58	2018_1149	C. coli	France	stools	new61	Unassigned
59	2017_0180	C. coli	France	stools	872	ST-828 complex
60	R18.1828	C. coli	Taiwan	stool	5506	ST-828 complex
61	R19.1157	C. coli	Taiwan	stool	1145	ST-828 complex
62	C203016	C. coli	China:henan		3753	ST-828 complex
63	C203018	C. coli	China:henan	chicken	3753	ST-828 complex
64	C203110	C. coli	China:henan	chicken	3753	ST-828 complex
65	C203112	C. coli	China:henan	chicken	825	ST-828 complex
66	C203115	C. coli	China:henan	chicken	3753	ST-828 complex
67	YZU0714	C. jejuni	China: Jiangsu	Genital tract	8725	Unassigned
68	CCHN2011022	C. coli	China:Zhejiang	feces	5191	ST-828 complex
69	CCHN2011027	C. coli	China:Zhejiang	feces	5191	ST-828 complex
70	CCHN2011023	C. coli	China:Zhejiang	feces	5191	ST-828 complex
71	X047	C. coli	China	Chicken meat	3753	ST-828 complex
72	X064	C. coli	China	Chicken meat	825	ST-828 complex
73	X044	C. coli	China	Chicken meat	872	ST-828 complex
74	X045	C. coli	China	Chicken meat	872	ST-828 complex
75	X006	C. coli	China	Chicken meat	3753	ST-828 complex
76	S036	C. coli	China	Chicken meat	1145	ST-828 complex
77	S035	C. coli	China	Chicken meat	1145	ST-828 complex
78	S018	C. coli	China	Chicken meat	825	ST-828 complex
79	S010	C. coli	China	Chicken meat	825	ST-828 complex
80	S009	C. coli	China	Chicken meat	825	ST-828 complex
81	660	C. coli	China	stool	872	ST-828 complex
82	653	C. coli	China	stool	825	ST-828 complex
83	635	C. coli	China	stool	1145	ST-828 complex
84	642	C. coli	China	stool	8078	ST-828 complex
85	614	C. coli	China	stool	872	ST-828 complex
86	633	C. coli	China	stool	872	ST-828 complex
87	594	C. coli	China	stool	7266	ST-1150 complex
88	593	C. coli	China	stool	872	ST-828 complex
89	514	C. coli	China	stool	872	ST-828 complex
90	534	C. coli	China	stool	1145	ST-828 complex
91	515	C. coli	China	stool	860	ST-828 complex
92	477	C. coli	China	stool	872	ST-828 complex
93	426	C. coli	China	stool	1145	ST-828 complex
94	419	C. coli	China	stool	5506	ST-828 complex
95	370	C. coli	China	stool	5507	ST-828 complex
96	353	C. coli	China	stool	902	ST-828 complex
97	320	C. coli	China	stool	1145	ST-828 complex
98	256	C. coli	China	stool	1055	ST-828 complex
99	257	C. coli	China	stool	1145	ST-828 complex
100	254	C. coli	China	stool	3753	ST-828 complex
101	251	C. coli	China	stool	3753	ST-828 complex
102	247	C. coli	China	stool	872	ST-828 complex
103	244	C. coli	China	stool	1055	ST-828 complex
104	142	C. coli	China	stool	7468	ST-828 complex
105	66	C. coli	China	stool	9974	Unassigned
106	619	C. coli	China	stool	new109	Unassigned
107	455	C. coli	China	stool	new110	Unassigned
108	348	C. coli	China	stool	11132	ST-828 complex
109	308	C. coli	China	stool	1055	ST-828 complex
110	CCNB2101004	C. coli	China:Zhejiang	meat	830	ST-828 complex
111	CCNB2101005	C. coli	China:Zhejiang	meat	830	ST-828 complex
112	CCNB2101001	C. coli	China:Zhejiang	meat	830	ST-828 complex
113	CCJD2010046	C. coli	China:Zhejiang	caecum	3753	ST-828 complex
114	CCJD2010047	C. coli	China:Zhejiang	caecum	3753	ST-828 complex
115	CCJD2010038	C. coli	China:Zhejiang	caecum	825	ST-828 complex
116	CCJD2010039	C. coli	China:Zhejiang	caecum	825	ST-828 complex
117	CCJD2010031	C. coli	China:Zhejiang	caecum	new120	Unassigned
118	CCJD2010013	C. coli	China:Zhejiang	caecum	1145	ST-828 complex
119	CCJD2010028	C. coli	China:Zhejiang	caecum	1145	ST-828 complex
120	CCHU2011008	C. coli	China:Zhejiang	meat	872	ST-828 complex
121	CCHN2011025	C. coli	China:Zhejiang	feces	5191	ST-828 complex
122	CCHN2011026	C. coli	China:Zhejiang	feces	5191	ST-828 complex
123	CCJD2010003	C. coli	China:Zhejiang	caecum	1145	ST-828 complex
124	SH12005	C. coli	China:Shanghai	human	11684	ST-828 complex	this study
125	SH12015	C. coli	China:Shanghai	human	11698	ST-828 complex
126	SH15070	C. coli	China:Shanghai	human	3753	ST-828 complex
127	SH16086	C. coli	China:Shanghai	human	11699	ST-828 complex
128	SH17008	C. coli	China:Shanghai	human	1586	ST-828 complex
129	SH17052	C. coli	China:Shanghai	human	1145	ST-828 complex
130	SH17117	C. coli	China:Shanghai	human	1145	ST-828 complex
131	SH17118	C. coli	China:Shanghai	human	1145	ST-828 complex
132	SH17158	C. coli	China:Shanghai	human	3753	ST-828 complex
133	SH17166	C. coli	China:Shanghai	human	1145	ST-828 complex
134	SH17191	C. coli	China:Shanghai	human	825	ST-828 complex
135	SH18008	C. coli	China:Shanghai	human	860	ST-828 complex
136	SH18027	C. coli	China:Shanghai	human	1055	ST-828 complex
137	SH18063	C. coli	China:Shanghai	human	902	ST-828 complex
138	SH18141	C. coli	China:Shanghai	human	872	ST-828 complex
139	SH18163	C. coli	China:Shanghai	human	872	ST-828 complex
140	SH18214	C. coli	China:Shanghai	human	1145	ST-828 complex
141	SH18230	C. coli	China:Shanghai	human	1145	ST-828 complex
142	SH19029	C. coli	China:Shanghai	human	825	ST-828 complex
143	SH19076	C. coli	China:Shanghai	human	872	ST-828 complex
144	SH19133	C. coli	China:Shanghai	human	9034	Unassigned
145	SH19153	C. coli	China:Shanghai	human	3753	ST-828 complex
146	SH19156	C. coli	China:Shanghai	human	1145	ST-828 complex
147	SH19414	C. coli	China:Shanghai	human	9627	ST-828 complex
148	SH19447	C. coli	China:Shanghai	human	872	ST-828 complex
149	SH19462	C. coli	China:Shanghai	human	1145	ST-828 complex
150	SH19463	C. coli	China:Shanghai	human	3753	ST-828 complex
151	SH19500	C. coli	China:Shanghai	human	872	ST-828 complex
152	SH19517	C. coli	China:Shanghai	human	1055	ST-828 complex
153	SH19519	C. coli	China:Shanghai	human	872	ST-828 complex
154	SC119	C. coli	SH-1	chicken	1145	ST-828 complex	Liu et al. (2017)
155	SHC47	C. coli	SH-1	chicken	825	ST-828 complex
156	GC143	C. coli	GD	chicken	829	ST-828 complex
157	SHC68	C. coli	SH	chicken	6184	ST-828 complex
158	LH27	C. coli	SD	chicken	1107	ST-828 complex
159	LH56	C. coli	SD	chicken	1107	ST-828 complex
160	LH71	C. coli	SD	chicken	1107	ST-828 complex
161	LH59	C. coli	SD	chicken	1107	ST-828 complex
162	HS2	C. coli	GD	chicken	1121	ST-1150 complex
163	ZS6	C. coli	GD	chicken	5926	ST-828 complex
164	GC117	C. coli	GD	chicken	825	ST-828 complex
165	GC119	C. coli	GD	chicken	825	ST-828 complex
166	GC63	C. coli	GD	chicken	825	ST-828 complex
167	GC99	C. coli	GD	chicken	825	ST-828 complex
168	GC139	C. coli	GD	chicken	825	ST-828 complex
169	SHC28	C. coli	SH	chicken	825	ST-828 complex
170	SHC54	C. coli	SH	chicken	825	ST-828 complex
171	SHC60	C. coli	SH	chicken	825	ST-828 complex
172	SHC25	C. coli	SH	chicken	825	ST-828 complex
173	GC57	C. coli	GD	chicken	3702	ST-828 complex
174	GC72	C. coli	GD	chicken	825	ST-828 complex
175	GC77	C. coli	GD	chicken	825	ST-828 complex
176	GC121	C. coli	GD	chicken	825	ST-828 complex
177	GC67	C. coli	GD	chicken	8339	ST-828 complex
178	GC68	C. coli	GD	chicken	825	ST-828 complex
179	CA41	C. coli	SD	chicken	825	ST-828 complex
180	GC26	C. coli	GD	chicken	5191	ST-828 complex
181	GZ-C101B	C. coli	GD	chicken	829	ST-828 complex
182	ZS11	C. coli	GD	chicken	829	ST-828 complex
183	JX24	C. coli	GD	chicken	825	ST-828 complex
184	SM26-1	C. coli	SD	chicken	6322	Unassigned
185	ZS28	C. coli	GD	chicken	829	ST-828 complex
186	JX23	C. coli	GD	chicken	872	ST-828 complex
187	JX26A	C. coli	GD	chicken	872	ST-828 complex
188	ZS3	C. coli	GD	chicken	6322	Unassigned
189	GC64	C. coli	GD	chicken	828	ST-828 complex
190	CB17	C. coli	GD	chicken	872	ST-828 complex
191	GC29	C. coli	GD	chicken	8346	ST-828 complex
192	HS25	C. coli	GD	chicken	5695	Unassigned
193	HS5	C. coli	GD	chicken	872	ST-828 complex
194	CB20	C. coli	GD	chicken	872	ST-828 complex
195	GZ-C86A	C. coli	GD	chicken	872	ST-828 complex
196	JX10	C. coli	GD	chicken	3119	ST-828 complex
197	JX14	C. coli	GD	chicken	829	ST-828 complex
198	ZS10	C. coli	GD	chicken	829	ST-828 complex
199	ZS23	C. coli	GD	chicken	829	ST-828 complex
200	ZS31B	C. coli	GD	chicken	829	ST-828 complex
201	CB14	C. coli	GD	chicken	1586	ST-828 complex
202	HS1	C. coli	GD	chicken	829	ST-828 complex
203	ZS26	C. coli	GD	chicken	829	ST-828 complex
204	GC131	C. coli	GD	chicken	872	ST-828 complex
205	ZS41	C. coli	GD	chicken	1055	ST-828 complex
206	ZS32	C. coli	GD	chicken	5191	ST-828 complex
207	ZS33	C. coli	GD	chicken	5191	ST-828 complex
208	SP20-1	C. coli	SH	swine	872	ST-828 complex
209	GC125	C. coli	GD	chicken	1586	ST-828 complex
210	GC44	C. coli	GD	chicken	1586	ST-828 complex
211	GC30	C. coli	GD	chicken	872	ST-828 complex
212	GC84	C. coli	GD	chicken	872	ST-828 complex
213	GC87	C. coli	GD	chicken	872	ST-828 complex
214	GC100	C. coli	GD	chicken	872	ST-828 complex
215	GC104	C. coli	GD	chicken	872	ST-828 complex
216	GC110	C. coli	GD	chicken	872	ST-828 complex
217	GC130	C. coli	GD	chicken	872	ST-828 complex
218	GC4	C. coli	GD	chicken	872	ST-828 complex
219	GC1	C. coli	GD	chicken	872	ST-828 complex
220	GC128	C. coli	GD	chicken	872	ST-828 complex
221	GZ-C85A	C. coli	GD	chicken	872	ST-828 complex
222	GC62	C. coli	GD	chicken	872	ST-828 complex
223	JX3	C. coli	GD	chicken	872	ST-828 complex
224	SC49	C. coli	SH	chicken	1145	ST-828 complex
225	GZ-C151A	C. coli	GD	chicken	1145	ST-828 complex
226	GZ-C162A	C. coli	GD	chicken	1145	ST-828 complex
227	GZ-C98B	C. coli	GD	chicken	1145	ST-828 complex
228	CB7	C. coli	GD	chicken	5926	ST-828 complex
229	GC16	C. coli	GD	chicken	1055	ST-828 complex
230	FX-1-63	C. coli	SH	chicken	828	ST-828 complex
231	FX-1-7	C. coli	SH	chicken	828	ST-828 complex
232	FX-1-75	C. coli	SH	chicken	828	ST-828 complex
233	FX-1-84	C. coli	SH	chicken	828	ST-828 complex
234	ZS29	C. coli	GD	chicken	1148	ST-828 complex
235	CB13	C. coli	GD	chicken	3119	ST-828 complex
236	CB15	C. coli	GD	chicken	3119	ST-828 complex
237	GC149	C. coli	GD	chicken	872	ST-828 complex
238	ZC113	C. coli	SD	swine	1625	ST-828 complex	Wang et al. (2014)
239	YC74	C. coli	NX	swine	828	ST-828 complex
240	ZP-GX-1	C. coli	SD	chicken	860	ST-828 complex
241	ZP-GX-5	C. coli	SD	chicken	860	ST-828 complex
242	ZP-GX-8	C. coli	SD	chicken	860	ST-828 complex
243	ZP-GX-12	C. coli	SD	chicken	860	ST-828 complex
244	ZP-GX-14	C. coli	SD	chicken	860	ST-828 complex
245	ZP-GX-20	C. coli	SD	chicken	860	ST-828 complex
246	ZP-GX-26	C. coli	SD	chicken	860	ST-828 complex
247	ZP-GX-28	C. coli	SD	chicken	860	ST-828 complex
248	ZP-GX-35	C. coli	SD	chicken	860	ST-828 complex
249	ZP-GX-36	C. coli	SD	chicken	860	ST-828 complex
250	ZP-GX-37	C. coli	SD	chicken	860	ST-828 complex
251	LH-GX_14	C. coli	SD	chicken	860	ST-828 complex
252	DH46a	C. coli	SD	duck	1586	ST-828 complex
253	DH67	C. coli	SD	duck	5948	Unassigned
254	DZ5	C. coli	SD	swine	1579	ST-828 complex
255	DZ50	C. coli	SD	swine	1625	ST-828 complex
256	DZ14a	C. coli	SD	swine	1579	ST-828 complex
257	DZB1	C. coli	SD	swine	1107	ST-828 complex
258	DZB4	C. coli	SD	swine	5512	ST-828 complex
259	DZB5	C. coli	SD	swine	832	ST-828 complex
260	DZB7	C. coli	SD	swine	5946	ST-828 complex
261	DZB12	C. coli	SD	swine	5923	ST-828 complex
262	DZB41	C. coli	SD	swine	854	ST-828 complex
263	158	C. coli	SD	chicken	899	ST-828 complex
264	TH34	C. coli	GD	swine	2732	ST-828 complex
265	TH45	C. coli	GD	swine	1096	ST-828 complex
266	TH48	C. coli	GD	swine	1595	ST-828 complex
267	TH62	C. coli	GD	swine	5290	ST-828 complex
268	TH74	C. coli	GD	swine	6075	ST-828 complex
269	TH80	C. coli	GD	swine	1104	ST-828 complex
270	TH96	C. coli	GD	swine	1096	ST-828 complex
271	TH117	C. coli	GD	swine	1130	ST-828 complex
272	TH119	C. coli	GD	swine	854	ST-828 complex
273	52-3b	C. coli	GD	swine	1096	ST-828 complex
274	84a	C. coli	GD	swine	1058	ST-828 complex
275	08-23	C. coli	GD	swine	828	ST-828 complex
276	08-120	C. coli	GD	swine	854	ST-828 complex
277	10-5-18	C. coli	GD	swine	2642	ST-828 complex
278	10-7-1a	C. coli	GD	swine	6073	Unassigned
279	10-7-1c	C. coli	GD	swine	6073	Unassigned
280	10-13-6a	C. coli	GD	swine	6074	ST-828 complex
281	10-33-66	C. coli	GD	swine	6074	ST-828 complex
282	JW16	C. coli	NX	swine	5943	Unassigned
283	LWC2	C. coli	NX	swine	2737	Unassigned
284	LWC21	C. coli	NX	swine	4085	ST-828 complex
285	LWC84	C. coli	NX	swine	854	ST-828 complex
286	SH-CCD11C073	C. coli	SH	human	872	ST-828 complex
287	SH-CCD11C226	C. coli	SH	human	899	ST-828 complex
288	SH-CCD11C287	C. coli	SH	human	1145	ST-828 complex
289	SH-CCD11C365	C. coli	SH	human	1145	ST-828 complex
290	SH-CCD11C416	C. coli	SH	human	1145	ST-828 complex
291	SH-CCD11C419	C. coli	SH	human	1625	ST-828 complex
292	SH-CCD11C490	C. coli	SH	human	1145	ST-828 complex
293	SH-CCD11C518	C. coli	SH	human	1145	ST-828 complex
294	SH-CCD11C682	C. coli	SH	human	828	ST-828 complex
ST	Sequence Type
CC	Clonal complex
